# Supplementary material for: Ninein, a candidate gene for ethanol anxiolysis, shows complex exon-specific expression and alternative splicing differences between C57BL/6J and DBA/2J mice
Source: Front Genet. 2024 Sep 11;15:1455616. doi: 10.3389/fgene.2024.1455616 (PMC11422218; doi:10.3389/fgene.2024.1455616)
Supplement: Supplementary file 4 [file Table6.XLSX]

## Sheet: Sheet1
SNP ID (GRCm39)	Chromosome	Coordinate (GRCm39)	MGI Gene ID	Gene Symbol	Variation Type	Allele Summary (all strains)	C57BL/6J	DBA/2J	Ninein Exon #	Variant Type	SIFT	Regulatory Region ID	Feature Type
rs47125392	12	70058297	MGI:105108	Nin	SNP	C/T		T	3' UTR Variant
rs47459850	12	70058369	MGI:105108	Nin	SNP	C/T		C	3' UTR Variant
rs48327791	12	70058424	MGI:105108	Nin	SNP	A/G		A	3' UTR Variant
rs49470453	12	70058455	MGI:105108	Nin	SNP	A/C		C	3' UTR Variant
rs50523074	12	70058664	MGI:105108	Nin	SNP	A/G		G	3' UTR Variant
rs47734694	12	70058716	MGI:105108	Nin	SNP	C/T		T	3' UTR Variant
rs49869033	12	70058739	MGI:105108	Nin	SNP	C/T		T	3' UTR Variant
rs13461773	12	70058776	MGI:105108	Nin	SNP	C/G	G		3' UTR Variant
rs29210555	12	70059026	MGI:105108	Nin	SNP	A/G	A	G	3' UTR Variant
rs29153570	12	70059088	MGI:105108	Nin	SNP	C/T	C	T	3' UTR Variant
rs29198430	12	70059101	MGI:105108	Nin	SNP	C/T	C	T	3' UTR Variant
rs29162278	12	70059171	MGI:105108	Nin	SNP	C/T	T	C	3' UTR Variant
rs47316892	12	70059322	MGI:105108	Nin	SNP	A/C		C	3' UTR Variant
rs46323176	12	70059367	MGI:105108	Nin	SNP	A/C		A	3' UTR Variant
rs29128836	12	70059511	MGI:105108	Nin	SNP	C/T	T	C	3' UTR Variant
rs49847516	12	70059783	MGI:105108	Nin	SNP	C/T		T	3' UTR Variant
rs48957913	12	70059865	MGI:105108	Nin	SNP	A/C		A	3' UTR Variant			Rr264049	open chromatin region
rs50353887	12	70060022	MGI:105108	Nin	SNP	C/T		C	Intron			Rr264049	open chromatin region
rs46401865	12	70060099	MGI:105108	Nin	SNP	C/T		T	Intron
rs45994276	12	70060187	MGI:105108	Nin	SNP	A/T		T	Intron
rs51004859	12	70060200	MGI:105108	Nin	SNP	C/T		C	Intron
rs49230496	12	70060274	MGI:105108	Nin	SNP	C/T		T	Intron
rs29202591	12	70060333	MGI:105108	Nin	SNP	A/G	G	A	Intron
rs50885868	12	70060459	MGI:105108	Nin	SNP	G/T		T	Intron
rs50363089	12	70060571	MGI:105108	Nin	SNP	C/T		C	Intron
rs48741969	12	70060699	MGI:105108	Nin	SNP	A/G		G	Intron
rs49749391	12	70060764	MGI:105108	Nin	SNP	A/G		G	Intron
rs49386618	12	70060801	MGI:105108	Nin	SNP	A/C		C	Intron
rs29128673	12	70061003	MGI:105108	Nin	SNP	A/G	G	A	Intron
rs47973150	12	70061099	MGI:105108	Nin	SNP	A/C		C	Intron
rs46053672	12	70061175	MGI:105108	Nin	SNP	A/G		A	Intron
rs29188089	12	70061344	MGI:105108	Nin	SNP	C/T	C	T	Intron
rs51333410	12	70061379	MGI:105108	Nin	SNP	C/T		C	Intron
rs29216392	12	70061476	MGI:105108	Nin	SNP	C/T	C	T	Intron
rs29155148	12	70061987	MGI:105108	Nin	SNP	C/T	C	T	Novel D2 Exons			Rr267895	enhancer
rs29126814	12	70061998	MGI:105108	Nin	SNP	A/G	G	A	Novel D2 Exons			Rr267895	enhancer
rs49219201	12	70062006	MGI:105108	Nin	SNP	G/T	G	T	Novel D2 Exons			Rr267895	enhancer
rs29198127	12	70062071	MGI:105108	Nin	SNP	A/G	A	G	Novel D2 Exons			Rr267895	enhancer
rs29133290	12	70062227	MGI:105108	Nin	SNP	A/C	A	C	Novel D2 Exons			Rr267895	enhancer
rs29219327	12	70062241	MGI:105108	Nin	SNP	G/T	T	G	Novel D2 Exons			Rr267895	enhancer
rs29171553	12	70062404	MGI:105108	Nin	SNP	C/T	T	C	Novel D2 Exons			Rr267895	enhancer
rs29180737	12	70062421	MGI:105108	Nin	SNP	C/T	T	C	Novel D2 Exons			Rr267895	enhancer
rs29173538	12	70062567	MGI:105108	Nin	SNP	A/G	G	A	Novel D2 Exons			Rr267895	enhancer
rs29201523	12	70062604	MGI:105108	Nin	SNP	G/T	T	G	Novel D2 Exons			Rr267895	enhancer
rs29489685	12	70062609	MGI:105108	Nin	SNP	A/G	A	G	Novel D2 Exons			Rr267895	enhancer
rs29151008	12	70062612	MGI:105108	Nin	SNP	G/T	G	T	Novel D2 Exons			Rr267895	enhancer
rs51513662	12	70062661	MGI:105108	Nin	SNP	A/C	A	C	Novel D2 Exons			Rr267895	enhancer
rs46610247	12	70062692	MGI:105108	Nin	SNP	C/T	C	C	Novel D2 Exons			Rr267895	enhancer
rs29135219	12	70062743	MGI:105108	Nin	SNP	C/T	T	C	Novel D2 Exons			Rr267895	enhancer
rs51917247	12	70062763	MGI:105108	Nin	SNP	A/T	A	T	Novel D2 Exons			Rr267895	enhancer
rs29210580	12	70062945	MGI:105108	Nin	SNP	A/C	C	A	Novel D2 Exons			Rr267895	enhancer
rs29138250	12	70063054	MGI:105108	Nin	SNP	C/G	G	C	Novel D2 Exons			Rr267895	enhancer
rs47821649	12	70063193	MGI:105108	Nin	SNP	A/G	A	G	Novel D2 Exons			Rr267895	enhancer
rs51022569	12	70063208	MGI:105108	Nin	SNP	A/G	A	G	Novel D2 Exons			Rr267895	enhancer
rs29192399	12	70063271	MGI:105108	Nin	SNP	A/G	G	A	Novel D2 Exons			Rr267895	enhancer
rs29160579	12	70063548	MGI:105108	Nin	SNP	G/T	T	G	Intron
rs51112648	12	70063706	MGI:105108	Nin	SNP	A/G		A	Intron
rs51466396	12	70063774	MGI:105108	Nin	SNP	A/T		A	Intron
rs49776187	12	70063784	MGI:105108	Nin	SNP	A/G		A	Intron
rs50064392	12	70063790	MGI:105108	Nin	SNP	C/T		C	Intron
rs48165639	12	70063961	MGI:105108	Nin	SNP	G/T		T	Intron
rs47372750	12	70064015	MGI:105108	Nin	SNP	C/T		T	Intron
rs46422258	12	70064087	MGI:105108	Nin	SNP	A/C		C	Intron
rs45809049	12	70064139	MGI:105108	Nin	SNP	C/T		T	Intron
rs52204313	12	70064325	MGI:105108	Nin	SNP	A/G		A	Intron
rs45830082	12	70064362	MGI:105108	Nin	SNP	A/G		G	Exon 32	Synonymous Variant
rs51746415	12	70064389	MGI:105108	Nin	SNP	C/T		C	Exon 32	Synonymous Variant
rs49649313	12	70064465	MGI:105108	Nin	SNP	C/T		C	Intron
rs46888190	12	70064506	MGI:105108	Nin	SNP	C/T		T	Intron
rs29125925	12	70064563	MGI:105108	Nin	SNP	A/G	G	A	Intron
rs51926243	12	70064614	MGI:105108	Nin	SNP	A/G		A	Intron
rs48214415	12	70064728	MGI:105108	Nin	SNP	A/C		C	Intron
rs47432933	12	70064748	MGI:105108	Nin	SNP	C/T		C	Intron
rs46835898	12	70064761	MGI:105108	Nin	SNP	A/G		G	Intron
rs51333959	12	70064801	MGI:105108	Nin	SNP	C/T		C	Intron
rs29490049	12	70064819	MGI:105108	Nin	SNP	C/T	T	C	Intron
rs50587093	12	70065045	MGI:105108	Nin	SNP	C/T		T	Intron
rs29136378	12	70065147	MGI:105108	Nin	SNP	A/C	C	A	Intron
rs45696629	12	70065410	MGI:105108	Nin	SNP	G/T		T	Intron
rs49013846	12	70065788	MGI:105108	Nin	SNP	C/T		T	Exon 31	Intron/3'UTR Variant
rs51296686	12	70065881	MGI:105108	Nin	SNP	C/G		C	Exon 31	Intron/3'UTR Variant
rs52409049	12	70066112	MGI:105108	Nin	SNP	C/T		T	Intron
rs52052922	12	70066344	MGI:105108	Nin	SNP	C/T		T	Intron
rs46707687	12	70066368	MGI:105108	Nin	SNP	G		G	Intron
rs46538566	12	70066382	MGI:105108	Nin	SNP	G		G	Intron
rs47992547	12	70066427	MGI:105108	Nin	SNP	C/T		C	Intron
rs49884367	12	70066503	MGI:105108	Nin	SNP	A/C		C	Intron
rs51838442	12	70066536	MGI:105108	Nin	SNP	A/G		G	Intron
rs49026387	12	70066695	MGI:105108	Nin	SNP	A/T		A	Intron
rs50952498	12	70066710	MGI:105108	Nin	SNP	A/G		G	Intron
rs51667253	12	70066718	MGI:105108	Nin	SNP	C/T		T	Intron
rs52279148	12	70066772	MGI:105108	Nin	SNP	G/T		G	Intron
rs46770058	12	70066922	MGI:105108	Nin	SNP	G/T		T	Intron
rs46909799	12	70067012	MGI:105108	Nin	SNP	A/G		G	Intron
rs51630627	12	70067120	MGI:105108	Nin	SNP	C/G		G	Intron
rs51206326	12	70067165	MGI:105108	Nin	SNP	A/G		G	Intron
rs50727333	12	70067214	MGI:105108	Nin	SNP	C/T		C	Intron
rs46585370	12	70067216	MGI:105108	Nin	SNP	C/T		C	Intron
rs48470533	12	70067262	MGI:105108	Nin	SNP	A/G		A	Intron
rs52005952	12	70067271	MGI:105108	Nin	SNP	C/T		T	Intron
rs50601849	12	70067275	MGI:105108	Nin	SNP	C/T		C	Intron
rs47530635	12	70067373	MGI:105108	Nin	SNP	C/T		C	Intron
rs45871035	12	70067382	MGI:105108	Nin	SNP	A/G		A	Intron
rs48099751	12	70067484	MGI:105108	Nin	SNP	A/G		G	Intron
rs49077811	12	70067497	MGI:105108	Nin	SNP	C/G		C	Intron
rs46599659	12	70067573	MGI:105108	Nin	SNP	A/G		A	Intron
rs50062080	12	70067626	MGI:105108	Nin	SNP	A/G		G	Exon 30	Intron/3'UTR Variant
rs50462741	12	70067860	MGI:105108	Nin	SNP	A/C		A	Intron
rs49631277	12	70067861	MGI:105108	Nin	SNP	C/T		C	Intron
rs45793330	12	70067902	MGI:105108	Nin	SNP	C/T		T	Intron
rs48248788	12	70068000	MGI:105108	Nin	SNP	A/G		G	Intron
rs45917414	12	70068050	MGI:105108	Nin	SNP	C/T		T	Intron
rs45789485	12	70068122	MGI:105108	Nin	SNP	A/G		A	Intron
rs47914562	12	70068189	MGI:105108	Nin	SNP	A/G		G	Intron
rs50487064	12	70068415	MGI:105108	Nin	SNP	A/G		G	Intron
rs49316384	12	70068538	MGI:105108	Nin	SNP	C/T		C	Intron
rs46806274	12	70068583	MGI:105108	Nin	SNP	A/G		G	Intron
rs49967026	12	70068683	MGI:105108	Nin	SNP	C/T		C	Intron
rs52205637	12	70068713	MGI:105108	Nin	SNP	C/T		T	Intron
rs29186522	12	70068754	MGI:105108	Nin	SNP	A/T	T	A	Intron
rs33843983	12	70068779	MGI:105108	Nin	SNP	A/G	A	G	Intron
rs47270794	12	70068880	MGI:105108	Nin	SNP	A/T		A	Intron
rs49317098	12	70069049	MGI:105108	Nin	SNP	C/T		T	Intron
rs46800749	12	70069071	MGI:105108	Nin	SNP	A/G		A	Intron
rs50366896	12	70069228	MGI:105108	Nin	SNP	A/G		G	Intron
rs51714118	12	70069249	MGI:105108	Nin	SNP	C/T		C	Intron
rs29171000	12	70069279	MGI:105108	Nin	SNP	C/T	T	C	Intron
rs50735577	12	70069285	MGI:105108	Nin	SNP	A/G		G	Intron
rs47857459	12	70069371	MGI:105108	Nin	SNP	A/G		G	Intron
rs49801468	12	70069387	MGI:105108	Nin	SNP	A/C		A	Intron
rs50230294	12	70069436	MGI:105108	Nin	SNP	G/T		T	Intron
rs47134239	12	70069484	MGI:105108	Nin	SNP	A/G		G	Intron
rs46349108	12	70069548	MGI:105108	Nin	SNP	C/T		T	Intron
rs49822266	12	70069714	MGI:105108	Nin	SNP	A/G		A	Intron
rs51463828	12	70069795	MGI:105108	Nin	SNP	A/G		A	Intron
rs48791070	12	70069826	MGI:105108	Nin	SNP	A/G		G	Intron
rs48697271	12	70069838	MGI:105108	Nin	SNP	C/G		G	Intron
rs49328309	12	70069909	MGI:105108	Nin	SNP	C/T		T	Intron
rs49875794	12	70069950	MGI:105108	Nin	SNP	A/G		G	Intron
rs50436705	12	70070029	MGI:105108	Nin	SNP	A/G		A	Intron
rs51582289	12	70070164	MGI:105108	Nin	SNP	A/G		G	Intron
rs45707991	12	70070405	MGI:105108	Nin	SNP	A/G		A	Intron
rs45974859	12	70070649	MGI:105108	Nin	SNP	C/G		C	Intron
rs46990240	12	70070687	MGI:105108	Nin	SNP	C/T		C	Intron
rs46729075	12	70070800	MGI:105108	Nin	SNP	A/G		A	Intron
rs49307147	12	70071462	MGI:105108	Nin	SNP	C/T		T	Intron
rs29218172	12	70071739	MGI:105108	Nin	SNP	A/C		A	Intron
rs29142548	12	70071749	MGI:105108	Nin	SNP	A/G		A	Intron
rs47813959	12	70071806	MGI:105108	Nin	SNP	C/G		G	Intron
rs49169323	12	70071864	MGI:105108	Nin	SNP	C/T		C	Intron
rs46900586	12	70072002	MGI:105108	Nin	SNP	A/G		G	Intron
rs29163127	12	70072100	MGI:105108	Nin	SNP	C/T	C	T	Intron
rs46324033	12	70072764	MGI:105108	Nin	SNP	C/T		C	Intron
rs50274792	12	70072820	MGI:105108	Nin	SNP	C/T		C	Intron
rs46885198	12	70072947	MGI:105108	Nin	SNP	A/G		A	Intron
rs49127521	12	70072954	MGI:105108	Nin	SNP	G/T		T	Intron
rs48219115	12	70072993	MGI:105108	Nin	SNP	A/G		A	Intron
rs4229401	12	70073310	MGI:105108	Nin	SNP	A/G	G	G	Intron
rs4229402	12	70073315	MGI:105108	Nin	SNP	A/T	A	A	Intron
rs4229403	12	70073345	MGI:105108	Nin	SNP	C/T	T	T	Intron
rs4229404	12	70073387	MGI:105108	Nin	SNP	A/G	G	G	Intron
rs4229405	12	70073394	MGI:105108	Nin	SNP	A/G	G	G	Intron
rs49657881	12	70073419	MGI:105108	Nin	SNP	A/G		G	Intron
rs4229406	12	70073444	MGI:105108	Nin	SNP	C/G	C	C	Intron
rs4229407	12	70073517	MGI:105108	Nin	SNP	G/T	G	G	Intron
rs4229408	12	70073546	MGI:105108	Nin	SNP	G/T	T	T	Exon 27	Missense Variant (Deleterious)	0
rs4229409	12	70073618	MGI:105108	Nin	SNP	C/T	T	T	Intron
rs51777604	12	70073978	MGI:105108	Nin	SNP	A/G		A	Intron
rs47086900	12	70074026	MGI:105108	Nin	SNP	C/T		T	Intron
rs46267413	12	70074039	MGI:105108	Nin	SNP	C/T		C	Intron
rs50503155	12	70074042	MGI:105108	Nin	SNP	C/T		C	Intron
rs46199733	12	70074308	MGI:105108	Nin	SNP	C/T		T	Intron
rs48992773	12	70074715	MGI:105108	Nin	SNP	C/T		C	Intron
rs47597045	12	70074722	MGI:105108	Nin	SNP	C/G		C	Intron
rs49913776	12	70074783	MGI:105108	Nin	SNP	C/T		T	Intron
rs46653420	12	70074992	MGI:105108	Nin	SNP	C/T		T	Intron
rs47461321	12	70075275	MGI:105108	Nin	SNP	C/T		T	Intron
rs46993830	12	70076185	MGI:105108	Nin	SNP	C/T		C	Intron
rs29154049	12	70076231	MGI:105108	Nin	SNP	C/T	C	T	Intron
rs29217712	12	70076649	MGI:105108	Nin	SNP	A/G		A	Intron
rs52355188	12	70076670	MGI:105108	Nin	SNP	G		G	Intron
rs52353438	12	70076672	MGI:105108	Nin	SNP	G		G	Intron
rs32221197	12	70076731	MGI:105108	Nin	SNP	A/G		A	Intron
rs32221200	12	70076850	MGI:105108	Nin	SNP	C/T		T	Exon 25	Synonymous Variant		Rr261057	enhancer
rs32221203	12	70076941	MGI:105108	Nin	SNP	C/G		G				Rr261057	enhancer
rs32222306	12	70077200	MGI:105108	Nin	SNP	A/G		G	Intron
rs32222309	12	70077248	MGI:105108	Nin	SNP	C/T		T	Intron
rs29136203	12	70077482	MGI:105108	Nin	SNP	G/T	T	G				Rr261058	enhancer
rs32223312	12	70077624	MGI:105108	Nin	SNP	A/T		T				Rr261058	enhancer
rs32224004	12	70077666	MGI:105108	Nin	SNP	C/G		C	Exon 24	Synonymous Variant		Rr261058	enhancer
rs32224006	12	70077773	MGI:105108	Nin	SNP	A/G		A				Rr261058	enhancer
rs32224009	12	70077841	MGI:105108	Nin	SNP	C/T		C				Rr261058	enhancer
rs32224798	12	70078765	MGI:105108	Nin	SNP	A/G		A				Rr261058	enhancer
rs32224801	12	70078785	MGI:105108	Nin	SNP	A/G		A				Rr261058	enhancer
rs29132582	12	70078832	MGI:105108	Nin	SNP	C/T	C	T				Rr261058	enhancer
rs52043744	12	70078841	MGI:105108	Nin	SNP	T		T				Rr261058	enhancer
rs32225634	12	70078945	MGI:105108	Nin	SNP	C/T		C				Rr261058	enhancer
rs50523883	12	70079165	MGI:105108	Nin	SNP	T		T	Intron
rs32225637	12	70079221	MGI:105108	Nin	SNP	A/T		A	Intron
rs32225640	12	70079477	MGI:105108	Nin	SNP	A/G		A	Intron
rs32226446	12	70079602	MGI:105108	Nin	SNP	C/T		C	Intron
rs32226449	12	70079621	MGI:105108	Nin	SNP	A/C		C	Intron
rs29490593	12	70079680	MGI:105108	Nin	SNP	A/G	A	G	Intron
rs29197470	12	70079699	MGI:105108	Nin	SNP	A/G	G	A	Intron
rs29127540	12	70079756	MGI:105108	Nin	SNP	C/G	C	G	Intron
rs29204634	12	70079757	MGI:105108	Nin	SNP	C/G	C	G	Intron
rs32227214	12	70079849	MGI:105108	Nin	SNP	G/T		T	Intron
rs32227216	12	70079908	MGI:105108	Nin	SNP	A/C		C	Intron
rs32227218	12	70079969	MGI:105108	Nin	SNP	A/G		A	Intron
rs32227221	12	70079989	MGI:105108	Nin	SNP	A/G		G	Intron
rs32228127	12	70080426	MGI:105108	Nin	SNP	A/G		G	Intron
rs32228129	12	70080437	MGI:105108	Nin	SNP	C/T		T	Intron
rs32228905	12	70080561	MGI:105108	Nin	SNP	A/G		A	Intron
rs32221876	12	70080763	MGI:105108	Nin	SNP	C/T		C	Intron
rs29176336	12	70080805	MGI:105108	Nin	SNP	G/T	G	T	Intron
rs29194429	12	70080862	MGI:105108	Nin	SNP	A/G	G	A	Intron
rs32221879	12	70081003	MGI:105108	Nin	SNP	C/T		T	Intron
rs32221882	12	70081045	MGI:105108	Nin	SNP	A/T		A	Intron
rs32222675	12	70081081	MGI:105108	Nin	SNP	A/C		A	Intron
rs29209302	12	70081113	MGI:105108	Nin	SNP	C/T	C	T	Intron
rs32222678	12	70081147	MGI:105108	Nin	SNP	A/G		A	Intron
rs32222680	12	70081198	MGI:105108	Nin	SNP	A/G		A	Intron
rs29181737	12	70081215	MGI:105108	Nin	SNP	C/T	T	C	Intron
rs29172161	12	70081457	MGI:105108	Nin	SNP	A/G	A	G	Intron
rs32223765	12	70081499	MGI:105108	Nin	SNP	C/T		C	Intron
rs29217572	12	70081516	MGI:105108	Nin	SNP	A/T	A	T	Intron
rs32223769	12	70081649	MGI:105108	Nin	SNP	C/G		G	Intron
rs32223772	12	70081720	MGI:105108	Nin	SNP	A/G		A	Intron
rs32224585	12	70081781	MGI:105108	Nin	SNP	C/T		C	Intron
rs32224588	12	70081808	MGI:105108	Nin	SNP	C/T		C	Intron
rs32224591	12	70081887	MGI:105108	Nin	SNP	A/C		C	Intron
rs32225436	12	70081924	MGI:105108	Nin	SNP	A/G		G	Intron
rs32225438	12	70081946	MGI:105108	Nin	SNP	C/T		C	Exon 22	Synonymous Variant
rs32225440	12	70081990	MGI:105108	Nin	SNP	C/T		T	Exon 22	Missense Variant (Tolerated)	0.92
rs32225443	12	70082076	MGI:105108	Nin	SNP	A/T		T	Intron
rs32226416	12	70082131	MGI:105108	Nin	SNP	G/T		G	Intron
rs32226419	12	70082235	MGI:105108	Nin	SNP	A/G		G	Intron
rs32226422	12	70082252	MGI:105108	Nin	SNP	C/T		T	Intron
rs29200241	12	70082288	MGI:105108	Nin	SNP	A/G	G	A	Intron
rs29181109	12	70082329	MGI:105108	Nin	SNP	A/G	A	G	Intron
rs29163438	12	70082571	MGI:105108	Nin	SNP	A/G	A	G	Intron
rs29196861	12	70082723	MGI:105108	Nin	SNP	A/G	G	A	Intron
rs29140067	12	70082808	MGI:105108	Nin	SNP	C/T	T	C	Intron
rs32227175	12	70082933	MGI:105108	Nin	SNP	C/T		C	Intron
rs32227178	12	70082947	MGI:105108	Nin	SNP	C/G		C	Intron
rs29491922	12	70083155	MGI:105108	Nin	SNP	A/T	T	A	Intron
rs32227183	12	70083253	MGI:105108	Nin	SNP	A/G		G	Intron
rs32227986	12	70083312	MGI:105108	Nin	SNP	C/T		C	Intron
rs33847676	12	70083415	MGI:105108	Nin	SNP	C/T	C	T	Intron			Rr261059	enhancer
rs29186156	12	70083628	MGI:105108	Nin	SNP	C/T	C	T	Intron
rs29221078	12	70084137	MGI:105108	Nin	SNP	A/T	A	T	Intron
rs32227989	12	70084405	MGI:105108	Nin	SNP	A/G		A	Intron
rs32227992	12	70084505	MGI:105108	Nin	SNP	C/T		C	Intron
rs32228705	12	70084641	MGI:105108	Nin	SNP	G/T		G	Intron
rs32228708	12	70084648	MGI:105108	Nin	SNP	A/G		G	Intron
rs32228711	12	70085285	MGI:105108	Nin	SNP	A/G		A	Intron			Rr257109	CTCF Binding Site
rs32221215	12	70085341	MGI:105108	Nin	SNP	C/T		T	Exon 21	Missense Variant (Tolerated)	0.13
rs32222394	12	70086041	MGI:105108	Nin	SNP	A/G		G	Intron
rs32222400	12	70086352	MGI:105108	Nin	SNP	C/T		C	Intron
rs32223166	12	70086526	MGI:105108	Nin	SNP	C/T		T	Intron
rs29184775	12	70086604	MGI:105108	Nin	SNP	A/G	A		Intron
rs29152599	12	70086605	MGI:105108	Nin	SNP	A/G	A		Intron
rs29223374	12	70086733	MGI:105108	Nin	SNP	G/T	G	T	Intron
rs32223171	12	70086759	MGI:105108	Nin	SNP	G/T		G	Intron
rs32223874	12	70086935	MGI:105108	Nin	SNP	A/G		G	Intron
rs32223877	12	70087028	MGI:105108	Nin	SNP	A/G		G	Intron
rs29190274	12	70087068	MGI:105108	Nin	SNP	C/T	C	T	Intron
rs32223882	12	70087106	MGI:105108	Nin	SNP	A/G		G	Intron
rs32224665	12	70087201	MGI:105108	Nin	SNP	A/G		A	Intron
rs32224668	12	70087239	MGI:105108	Nin	SNP	A/T		A	Intron
rs32224671	12	70087325	MGI:105108	Nin	SNP	C/T		T	Intron
rs32225474	12	70087385	MGI:105108	Nin	SNP	C/T		T	Exon 20	Synonymous Variant
rs32225477	12	70087459	MGI:105108	Nin	SNP	A/G		G	Intron
rs32225480	12	70087519	MGI:105108	Nin	SNP	C/T		C	Intron
rs32225483	12	70088017	MGI:105108	Nin	SNP	C/G		G	Intron
rs32226338	12	70088426	MGI:105108	Nin	SNP	C/T		T	Intron			Rr261061	Enhancer
rs32226341	12	70088539	MGI:105108	Nin	SNP	C/T		C	Intron			Rr261061	Enhancer
rs32227164	12	70088571	MGI:105108	Nin	SNP	A/G		A	Intron			Rr261061	Enhancer
rs32227166	12	70088576	MGI:105108	Nin	SNP	A/C		A	Intron			Rr261061	Enhancer
rs32227169	12	70088807	MGI:105108	Nin	SNP	A/G		A	Intron			Rr261061	Enhancer
rs32227172	12	70088808	MGI:105108	Nin	SNP	C/T		C	Intron			Rr261061	Enhancer
rs32227974	12	70088867	MGI:105108	Nin	SNP	C/T		T	Intron			Rr261061	Enhancer
rs32227977	12	70089171	MGI:105108	Nin	SNP	C/T		C	Exon 18	Missense Variant (Tolerated)	0.56	Codons: GCG/ACG
rs32227980	12	70089195	MGI:105108	Nin	SNP	G/T		T	Exon 18	Missense Variant (Tolerated)	1	Codons: AAG/CAG
rs32227983	12	70089251	MGI:105108	Nin	SNP	A/G	A	G	Exon 18	Missense Variant (Deleterious)	0.04	Codons: ACG/ATG	DELETERIOUS		http://useast.ensembl.org/Mus_musculus/Variation/Mappings?db=core;r=12:70088751-70089751;v=rs32227983;vdb=variation;vf=83831070#ENSMUST00000021468_83831070_A_tablePanel
rs32228806	12	70089348	MGI:105108	Nin	SNP	A/G		G	Exon 18	Missense Variant (Tolerated)	0.12	Codons: CGT/TGT
rs29183409	12	70089601	MGI:105108	Nin	SNP	A/G	A	G	Exon 18	Synonymous Variant
rs32224596	12	70089643	MGI:105108	Nin	SNP	A/T		T	Exon 18	Synonymous Variant
rs32224599	12	70089718	MGI:105108	Nin	SNP	C/T		T	Exon 18	Synonymous Variant
rs32224602	12	70089817	MGI:105108	Nin	SNP	C/T		T	Exon 18	Synonymous Variant
rs32225355	12	70089904	MGI:105108	Nin	SNP	C/T		C	Exon 18	Synonymous Variant
rs32225358	12	70089951	MGI:105108	Nin	SNP	C/T		T	Exon 18	Missense Variant (Tolerated)	0.06
rs29202173	12	70089964	MGI:105108	Nin	SNP	A/G		A	Exon 18	Synonymous Variant
rs29192398	12	70090160	MGI:105108	Nin	SNP	C/T	C	T	Exon 18	Missense Variant (Deleterious)	0	Codons: CGA/CAA	DELETERIOUS		http://useast.ensembl.org/Mus_musculus/Variation/Mappings?db=core;r=12:70089660-70090660;v=rs29192398;vdb=variation;vf=83831396
rs29159683	12	70090163	MGI:105108	Nin	SNP	G/T	G	T	Exon 18	Missense Variant (Tolerated)	1	Codons: TCC/TAC
rs32225363	12	70090252	MGI:105108	Nin	SNP	C/T		T	Exon 18	Synonymous Variant		Rr261062	enhancer
rs32226356	12	70090387	MGI:105108	Nin	SNP	A/G		G	Exon 18	Synonymous Variant		Rr261062	enhancer
rs32226359	12	70090395	MGI:105108	Nin	SNP	C/T		C	Exon 18	Missense Variant (Tolerated)	0.11	Rr261062	enhancer
rs32226362	12	70090398	MGI:105108	Nin	SNP	C/T		T	Exon 18	Missense Variant (Tolerated)	0.88	Rr261062	enhancer
rs32227145	12	70090555	MGI:105108	Nin	SNP	C/T		C	Exon 18	Synonymous Variant		Rr261062	enhancer
rs29149025	12	70090689	MGI:105108	Nin	SNP	C/T		C	Exon 18	Missense Variant (Tolerated)	1	Rr261062	enhancer
rs32227150	12	70090905	MGI:105108	Nin	SNP	A/G		G	Exon 18	Missense Variant (Deleterious)	0.02			Rr257110	CTCF Binding Site		http://useast.ensembl.org/Mus_musculus/Variation/Mappings?db=core;r=12:70090405-70091405;v=rs32227150;vdb=variation;vf=83831841
rs29186884	12	70091114	MGI:105108	Nin	SNP	C/T	C	T	Intron			Rr261062	enhancer
rs32228135	12	70091165	MGI:105108	Nin	SNP	A/G		G	Intron			Rr261062	enhancer
rs32228138	12	70091436	MGI:105108	Nin	SNP	A/C		A	Intron			Rr261062	enhancer
rs32228141	12	70091618	MGI:105108	Nin	SNP	A/G		A	Intron
rs32228924	12	70091772	MGI:105108	Nin	SNP	A/G		A	Intron
rs29141571	12	70091776	MGI:105108	Nin	SNP	G/T		G	Intron
rs32228929	12	70091869	MGI:105108	Nin	SNP	A/G		G	Intron
rs32228932	12	70092022	MGI:105108	Nin	SNP	A/G		G	Exon 17	Synonymous Variant
rs32229885	12	70092259	MGI:105108	Nin	SNP	C/T		T	Exon 17	Synonymous Variant
rs32229888	12	70092290	MGI:105108	Nin	SNP	C/T		C	Exon 17	Missense Variant (Tolerated)	0.29
rs32229891	12	70092352	MGI:105108	Nin	SNP	C/T		C	Exon 17	Synonymous Variant
rs32230394	12	70092434	MGI:105108	Nin	SNP	C/T		C	Intron
rs32230397	12	70092541	MGI:105108	Nin	SNP	C/T		C	Intron
rs48214177	12	70092598	MGI:105108	Nin	SNP	A/G		G	Intron
rs32230400	12	70093575	MGI:105108	Nin	SNP	A/G		A	Intron
rs29179453	12	70093642	MGI:105108	Nin	SNP	A/T	T	A	Intron
rs32231374	12	70093796	MGI:105108	Nin	SNP	A/G		G	Intron
rs32231377	12	70093881	MGI:105108	Nin	SNP	C/T		C	Intron			Rr267896	enhancer
rs32231380	12	70093999	MGI:105108	Nin	SNP	C/T		C	Exon 16	Synonymous Variant		Rr267896	enhancer
rs32231383	12	70094139	MGI:105108	Nin	SNP	A/C		C	Exon 16	Intron Variant-non coding transcript exon variant		Rr267896	enhancer
rs32232106	12	70094233	MGI:105108	Nin	SNP	A/G		G	Intron			Rr257111 and Rr267896	Enhancer and CTCF Binding Site
rs29185263	12	70094278	MGI:105108	Nin	SNP	C/T	C	T	Intron			Rr257111 and Rr267896	Enhancer and CTCF Binding Site
rs29162158	12	70094282	MGI:105108	Nin	SNP	A/T	T	A	Intron			Rr257111 and Rr267896	Enhancer and CTCF Binding Site
rs29183809	12	70094301	MGI:105108	Nin	SNP	C/T	T	C	Intron			Rr257111 and Rr267896	Enhancer and CTCF Binding Site
rs29216243	12	70094317	MGI:105108	Nin	SNP	C/T	T	C	Intron			Rr257111 and Rr267896	Enhancer and CTCF Binding Site
rs29126007	12	70094396	MGI:105108	Nin	SNP	C/G	G	C	Intron			Rr257111 and Rr267896	Enhancer and CTCF Binding Site
rs32229671	12	70094541	MGI:105108	Nin	SNP	A/C		A	Intron			Rr257111	CTCF Binding Site
rs32230624	12	70094606	MGI:105108	Nin	SNP	C/T		C	Intron
rs32230627	12	70094797	MGI:105108	Nin	SNP	C/T		C	Intron
rs32230630	12	70094807	MGI:105108	Nin	SNP	A/G		G	Intron
rs32230633	12	70094915	MGI:105108	Nin	SNP	A/G		G	Intron
rs32231406	12	70094930	MGI:105108	Nin	SNP	G/T		G	Intron
rs32231408	12	70095009	MGI:105108	Nin	SNP	A/G		A	Intron
rs32231411	12	70095127	MGI:105108	Nin	SNP	A/G		A	Intron
rs32232274	12	70095177	MGI:105108	Nin	SNP	A/T		T	Intron
rs32232277	12	70095458	MGI:105108	Nin	SNP	G/T		T	Intron
rs32232280	12	70095459	MGI:105108	Nin	SNP	A/G		A	Intron
rs32232283	12	70095483	MGI:105108	Nin	SNP	C/T		T	Intron
rs32232996	12	70095513	MGI:105108	Nin	SNP	A/G		A	Intron
rs32232999	12	70095572	MGI:105108	Nin	SNP	A/G		A	Intron
rs32233002	12	70095659	MGI:105108	Nin	SNP	C/T		T	Intron
rs32233795	12	70095767	MGI:105108	Nin	SNP	C/T		C	Intron
rs32233798	12	70095768	MGI:105108	Nin	SNP	A/G		G	Intron
rs32233800	12	70095919	MGI:105108	Nin	SNP	C/T	T	C	Exon 15	Synonymous Variant
rs32233803	12	70095974	MGI:105108	Nin	SNP	A/G		G	Intron
rs6241226	12	70096377	MGI:105108	Nin	SNP	C/T	T		Intron
rs6242160	12	70096509	MGI:105108	Nin	SNP	A/G	A		Intron
rs6242188	12	70096532	MGI:105108	Nin	SNP	G/T	T		Intron
rs6242271	12	70096568	MGI:105108	Nin	SNP	A/G	A		Intron
rs32234676	12	70096980	MGI:105108	Nin	SNP	A/T		T	Intron			Rr267897	enhancer
rs32234679	12	70096996	MGI:105108	Nin	SNP	C/G		G	Intron			Rr267897	enhancer
rs32234682	12	70097030	MGI:105108	Nin	SNP	A/T		T	Intron			Rr267897	enhancer
rs32235485	12	70097049	MGI:105108	Nin	SNP	C/T		T	Intron			Rr267897	enhancer
rs32235488	12	70097082	MGI:105108	Nin	SNP	A/G		G	Intron			Rr267897	enhancer
rs32235490	12	70097338	MGI:105108	Nin	SNP	G/T		G	Intron			Rr267897	enhancer
rs108639950	12	70097342	MGI:105108	Nin	SNP	G/T		G	Intron			Rr267897	enhancer
rs29122830	12	70097429	MGI:105108	Nin	SNP	A/G	A	G	Intron			Rr267897	enhancer
rs32236425	12	70097627	MGI:105108	Nin	SNP	C/G		G	Intron			Rr267897	enhancer
rs32236428	12	70097652	MGI:105108	Nin	SNP	A/G		G	Intron			Rr267897	enhancer
rs46178379	12	70097727	MGI:105108	Nin	SNP	A/G		A	Intron			Rr267897	enhancer
rs32236431	12	70097753	MGI:105108	Nin	SNP	A/G		G	Intron			Rr267897	enhancer
rs32237044	12	70097869	MGI:105108	Nin	SNP	A/G		G	Intron			Rr267897	enhancer
rs32229685	12	70097989	MGI:105108	Nin	SNP	A/G		A	Exon 13	Synonymous Variant		Rr267897	enhancer
rs32229688	12	70098561	MGI:105108	Nin	SNP	G/T		G	Intron
rs32229691	12	70098612	MGI:105108	Nin	SNP	C/G		C	Intron
rs32230294	12	70098624	MGI:105108	Nin	SNP	A/C		A	Intron
rs32230297	12	70098740	MGI:105108	Nin	SNP	C/T		C	Intron
rs32230299	12	70098773	MGI:105108	Nin	SNP	C/T		T	Intron
rs32230302	12	70098790	MGI:105108	Nin	SNP	C/T		C	Intron
rs32231198	12	70099272	MGI:105108	Nin	SNP	A/G		G	Intron
rs32231864	12	70099440	MGI:105108	Nin	SNP	A/G		G	Intron
rs32231867	12	70099482	MGI:105108	Nin	SNP	C/T		C	Intron
rs32231870	12	70099496	MGI:105108	Nin	SNP	A/G		A	Intron
rs32231873	12	70099540	MGI:105108	Nin	SNP	C/T		T	Intron
rs32232456	12	70099541	MGI:105108	Nin	SNP	A/G		G	Intron
rs32232460	12	70099610	MGI:105108	Nin	SNP	A/G		G	Intron
rs32232463	12	70099674	MGI:105108	Nin	SNP	C/T		T	Intron
rs32233406	12	70099747	MGI:105108	Nin	SNP	A/G		G	Intron
rs32233407	12	70099762	MGI:105108	Nin	SNP	A/T		T	Intron
rs32233410	12	70099829	MGI:105108	Nin	SNP	C/T		T	Intron			Rr261063	enhancer
rs32233413	12	70100047	MGI:105108	Nin	SNP	A/G		A	Intron			Rr261063 and Rr257112	enhancer and CTCF Binding Site
rs32234385	12	70100062	MGI:105108	Nin	SNP	C/G		C	Intron			Rr261063 and Rr257112	enhancer and CTCF Binding Site
rs32234387	12	70100093	MGI:105108	Nin	SNP	A/C		C	Intron			Rr261063 and Rr257112	enhancer and CTCF Binding Site
rs32234390	12	70100125	MGI:105108	Nin	SNP	C/T		T	Intron			Rr261063 and Rr257112	enhancer and CTCF Binding Site
rs32234393	12	70100533	MGI:105108	Nin	SNP	C/T		T	Intron
rs32235296	12	70100592	MGI:105108	Nin	SNP	A/T		T	Intron
rs32235299	12	70100630	MGI:105108	Nin	SNP	G/T		T	Intron
rs32235302	12	70100728	MGI:105108	Nin	SNP	A/G		A	Intron
rs32236065	12	70100760	MGI:105108	Nin	SNP	C/T		T	Intron
rs29188577	12	70100903	MGI:105108	Nin	SNP	A/G	A	G	Intron
rs46225138	12	70101064	MGI:105108	Nin	SNP	A/G		G	Intron
rs51109582	12	70101066	MGI:105108	Nin	SNP	C/T		C	Intron
rs47853986	12	70101073	MGI:105108	Nin	SNP	G/T		T	Intron
rs32236071	12	70101129	MGI:105108	Nin	SNP	C/T		C	Intron
rs32236764	12	70101387	MGI:105108	Nin	SNP	C/G		G	Intron
rs32230054	12	70101408	MGI:105108	Nin	SNP	C/T		C	Intron
rs32230057	12	70101637	MGI:105108	Nin	SNP	C/T		T	Exon 11	Synonymous Variant
rs32230060	12	70101763	MGI:105108	Nin	SNP	C/G		C	Intron
rs32230063	12	70102129	MGI:105108	Nin	SNP	A/G		A	Exon 10	non coding transcript exon variant
rs32230796	12	70102170	MGI:105108	Nin	SNP	C/G	G	C	Exon 10	Synonymous Variant
rs32230799	12	70102278	MGI:105108	Nin	SNP	A/G	A	G	Intron
rs32230802	12	70102343	MGI:105108	Nin	SNP	C/T	C	T	Intron
rs32231615	12	70102381	MGI:105108	Nin	SNP	C/G	C	G	Intron
rs32231618	12	70102395	MGI:105108	Nin	SNP	C/T	T	C	Intron
rs32231621	12	70102416	MGI:105108	Nin	SNP	A/T	A	T	Intron
rs32232394	12	70102508	MGI:105108	Nin	SNP	C/T	T	C	Intron
rs32232397	12	70102513	MGI:105108	Nin	SNP	C/T	T	C	Intron
rs32232400	12	70102532	MGI:105108	Nin	SNP	C/T	T	C	Intron
rs32232403	12	70102538	MGI:105108	Nin	SNP	C/T	T	C	Intron
rs32233146	12	70102563	MGI:105108	Nin	SNP	C/T	T	C	Intron
rs32233149	12	70102629	MGI:105108	Nin	SNP	G/T	G	T	Intron
rs32233152	12	70102679	MGI:105108	Nin	SNP	C/T		T	Exon 9	Synonymous Variant
rs32233915	12	70102945	MGI:105108	Nin	SNP	C/T		T	Intron
rs32233918	12	70102994	MGI:105108	Nin	SNP	A/C		C	Intron
rs32234804	12	70103050	MGI:105108	Nin	SNP	C/T		T	Intron
rs32234807	12	70103128	MGI:105108	Nin	SNP	G/T		T	Intron
rs32234810	12	70103178	MGI:105108	Nin	SNP	A/T		T	Intron
rs32234813	12	70103190	MGI:105108	Nin	SNP	C/T		T	Intron
rs32235676	12	70103248	MGI:105108	Nin	SNP	C/T		C	Intron
rs32235679	12	70103292	MGI:105108	Nin	SNP	C/T		T	Intron
rs46609172	12	70103343	MGI:105108	Nin	SNP	A/G		G	Intron
rs32235682	12	70103411	MGI:105108	Nin	SNP	A/G		G	Intron
rs46768058	12	70103477	MGI:105108	Nin	SNP	C/T		T	Exon 8	Synonymous Variant
rs49885835	12	70103483	MGI:105108	Nin	SNP	A/G		A	Exon 8	Synonymous Variant
rs32236455	12	70103489	MGI:105108	Nin	SNP	A/C/T		T	Exon 8	Synonymous Variant
rs32236458	12	70103540	MGI:105108	Nin	SNP	A/G		G	Exon 8	Synonymous Variant
rs32236461	12	70103597	MGI:105108	Nin	SNP	A/C		C	Intron
rs32237244	12	70103697	MGI:105108	Nin	SNP	A/T		A	Intron
rs50755561	12	70103809	MGI:105108	Nin	SNP	T		T	Intron
rs29135335	12	70104815	MGI:105108	Nin	SNP	C/T	C	T	Intron
rs32237249	12	70104836	MGI:105108	Nin	SNP	C/T		T	Intron
rs32237252	12	70104887	MGI:105108	Nin	SNP	A/G		G	Intron
rs32230096	12	70105052	MGI:105108	Nin	SNP	C/T		C	Intron
rs29172412	12	70105149	MGI:105108	Nin	SNP	C/T	C	T	Intron
rs29136715	12	70105217	MGI:105108	Nin	SNP	A/C	C	A	Intron
rs29165171	12	70105231	MGI:105108	Nin	SNP	A/G	A	G	Intron
rs29180241	12	70105284	MGI:105108	Nin	SNP	A/C	A	C	Intron
rs32230103	12	70105312	MGI:105108	Nin	SNP	C/T		C	Intron
rs32231125	12	70105358	MGI:105108	Nin	SNP	A/G		G	Intron
rs29199769	12	70105359	MGI:105108	Nin	SNP	A/G	G	A	Intron
rs29172433	12	70105506	MGI:105108	Nin	SNP	A/C	A	C	Intron
rs32231131	12	70105601	MGI:105108	Nin	SNP	A/G		G	Intron
rs29162749	12	70105662	MGI:105108	Nin	SNP	A/T		T	Intron
rs32232266	12	70105735	MGI:105108	Nin	SNP	A/G		G	Intron
rs32232269	12	70105771	MGI:105108	Nin	SNP	C/T		T	Intron
rs32232272	12	70105820	MGI:105108	Nin	SNP	A/G		G	Intron			Rr261064	enhancer
rs32233154	12	70105853	MGI:105108	Nin	SNP	G/T		T	Intron			Rr261064	enhancer
rs32233157	12	70105897	MGI:105108	Nin	SNP	A/C		A	Intron			Rr261064	enhancer
rs32233160	12	70106093	MGI:105108	Nin	SNP	C/T		C	Intron			Rr261064	enhancer
rs32233163	12	70106162	MGI:105108	Nin	SNP	G/T		G	Intron			Rr261064	enhancer
rs32233996	12	70106214	MGI:105108	Nin	SNP	A/G		G	Intron			Rr257113 and Rr261064	enhancer and CTCF binding site
rs32233998	12	70106315	MGI:105108	Nin	SNP	C/T		C	Intron			Rr257113 and Rr261064	enhancer and CTCF binding site
rs29188503	12	70106332	MGI:105108	Nin	SNP	C/G	G	C	Intron			Rr257113 and Rr261064	enhancer and CTCF binding site
rs29182188	12	70106340	MGI:105108	Nin	SNP	A/C	C	A	Intron			Rr257113 and Rr261064	enhancer and CTCF binding site
rs29174701	12	70106359	MGI:105108	Nin	SNP	C/G	G	C	Intron			Rr257113 and Rr261064	enhancer and CTCF binding site
rs29222596	12	70106405	MGI:105108	Nin	SNP	A/G	G	A	Intron			Rr257113 and Rr261064	enhancer and CTCF binding site
rs32235056	12	70106549	MGI:105108	Nin	SNP	A/G		G	Intron			Rr257113 and Rr261064	enhancer and CTCF binding site
rs32235059	12	70106765	MGI:105108	Nin	SNP	A/G		A	Intron
rs32235062	12	70106917	MGI:105108	Nin	SNP	A/G		G	Intron
rs32235904	12	70107035	MGI:105108	Nin	SNP	C/T		T	Intron
rs32235907	12	70107091	MGI:105108	Nin	SNP	C/G		G	Intron
rs32235909	12	70107118	MGI:105108	Nin	SNP	A/G		A	Intron
rs32235912	12	70107211	MGI:105108	Nin	SNP	A/G		G	Intron
rs32236835	12	70107309	MGI:105108	Nin	SNP	C/T		T	Intron
rs32236837	12	70107537	MGI:105108	Nin	SNP	C/T		T	Intron
rs52501757	12	70107661	MGI:105108	Nin	SNP	A/G		G	Intron
rs107685205	12	70107745	MGI:105108	Nin	SNP	A/C		C	Intron
rs52488793	12	70107753	MGI:105108	Nin	SNP	C		C	Intron
rs32236839	12	70107843	MGI:105108	Nin	SNP	A/G		A	Intron
rs32236841	12	70107958	MGI:105108	Nin	SNP	A/G		G	Exon 7	Synonymous Variant
rs32230755	12	70108096	MGI:105108	Nin	SNP	A/G		G	Exon 7	Synonymous Variant
rs32230757	12	70108136	MGI:105108	Nin	SNP	C/G		C	Intron
rs32230759	12	70108174	MGI:105108	Nin	SNP	C/T		T	Intron
rs32230761	12	70108208	MGI:105108	Nin	SNP	C/T		T	Intron
rs32231784	12	70108398	MGI:105108	Nin	SNP	C/T		T	Intron
rs32231787	12	70108478	MGI:105108	Nin	SNP	C/T		C	Intron
rs32231790	12	70108556	MGI:105108	Nin	SNP	C/G		G	Intron
rs32231793	12	70108594	MGI:105108	Nin	SNP	A/C		A	Intron
rs32232526	12	70108647	MGI:105108	Nin	SNP	A/G		G	Intron			Rr257114 and Rr267898	enhancer and CTCF binding site
rs32232529	12	70108668	MGI:105108	Nin	SNP	C/G		G	Intron			Rr257114 and Rr267898	enhancer and CTCF binding site
rs32232532	12	70108677	MGI:105108	Nin	SNP	A/G		G	Intron			Rr257114 and Rr267898	enhancer and CTCF binding site
rs32233365	12	70108777	MGI:105108	Nin	SNP	A/G		G	Intron			Rr257114 and Rr267898	enhancer and CTCF binding site
rs32233368	12	70108825	MGI:105108	Nin	SNP	C/T		T	Intron			Rr257114 and Rr267898	enhancer and CTCF binding site
rs32233371	12	70108858	MGI:105108	Nin	SNP	C/G		C	Intron			Rr257114 and Rr267898	enhancer and CTCF binding site
rs32234194	12	70108930	MGI:105108	Nin	SNP	C/T		T	Intron			Rr257114 and Rr267898	enhancer and CTCF binding site
rs32234197	12	70109065	MGI:105108	Nin	SNP	C/T		T	Intron			Rr257114 and Rr267898	enhancer and CTCF binding site
rs32234200	12	70109291	MGI:105108	Nin	SNP	A/G		A	Intron			Rr257114 and Rr267898	enhancer and CTCF binding site
rs32234202	12	70109512	MGI:105108	Nin	SNP	A/G		G	Intron			Rr257114	enhancer
rs32235075	12	70109524	MGI:105108	Nin	SNP	G/T		G	Intron			Rr257114	enhancer
rs32235078	12	70109570	MGI:105108	Nin	SNP	A/C		A	Intron			Rr257114	enhancer
rs32235081	12	70109616	MGI:105108	Nin	SNP	A/G		G	Intron
rs32235894	12	70110493	MGI:105108	Nin	SNP	A/G		A	Intron
rs32235896	12	70110521	MGI:105108	Nin	SNP	A/G		A	Intron
rs32235899	12	70110634	MGI:105108	Nin	SNP	C/T		C	Intron			Rr261065	enhancer
rs32235901	12	70110732	MGI:105108	Nin	SNP	A/G		A	Intron			Rr261065	enhancer
rs32236904	12	70110965	MGI:105108	Nin	SNP	C/T		C	Intron			Rr261065	enhancer
rs32236907	12	70111008	MGI:105108	Nin	SNP	C/T		C	Intron			Rr261065	enhancer
rs32236910	12	70111202	MGI:105108	Nin	SNP	A/G		G	Intron
rs32236913	12	70112024	MGI:105108	Nin	SNP	A/T		A	Intron
rs32237626	12	70112307	MGI:105108	Nin	SNP	C/T		C	Intron			Rr269618	transcription factor binding site
rs32237629	12	70112405	MGI:105108	Nin	SNP	A/G		G	Intron			Rr269618	transcription factor binding site
rs32237632	12	70112626	MGI:105108	Nin	SNP	C/T		C	Intron			Rr257115 and Rr269618	CTCF Binding Site and Transcription Factor Binding Site
rs108202407	12	70112850	MGI:105108	Nin	SNP	C/T		C	Intron			Rr257115 and Rr269618	CTCF Binding Site and Transcription Factor Binding Site
rs45984755	12	70112876	MGI:105108	Nin	SNP	A		A	Intron			Rr257115 and Rr269618	CTCF Binding Site and Transcription Factor Binding Site
rs51504766	12	70112940	MGI:105108	Nin	SNP	G		G	Intron			Rr257115	CTCF Binding Site
rs49116670	12	70112951	MGI:105108	Nin	SNP	T		T	Intron			Rr257115	CTCF Binding Site
rs32238325	12	70113279	MGI:105108	Nin	SNP	C/T		T	Intron
rs32230544	12	70113302	MGI:105108	Nin	SNP	A/G		G	Intron
rs32230547	12	70113358	MGI:105108	Nin	SNP	A/G		G	Intron
rs32230550	12	70113618	MGI:105108	Nin	SNP	C/T		T	Intron
rs32230553	12	70113964	MGI:105108	Nin	SNP	C/T		C	Intron
rs32231326	12	70114101	MGI:105108	Nin	SNP	G/T		G	Intron			Rr267899	enhancer
rs32231329	12	70114839	MGI:105108	Nin	SNP	A/G		G	Intron			Rr267899	enhancer
rs32231332	12	70114912	MGI:105108	Nin	SNP	A/G		G	Intron			Rr267899	enhancer
rs32232145	12	70115227	MGI:105108	Nin	SNP	A/T		A	Intron			Rr267899	enhancer
rs32232147	12	70115328	MGI:105108	Nin	SNP	C/T		C	Intron			Rr267899	enhancer
rs32232150	12	70115439	MGI:105108	Nin	SNP	C/T		T	Intron			Rr267899	enhancer
rs32232153	12	70115619	MGI:105108	Nin	SNP	A/C		C	Intron			Rr267899	enhancer
rs32233126	12	70115646	MGI:105108	Nin	SNP	A/G		G	Intron			Rr267899	enhancer
rs32233129	12	70116187	MGI:105108	Nin	SNP	A/G		G	Intron			Rr267899	enhancer
rs32233132	12	70116275	MGI:105108	Nin	SNP	A/G		A	Intron			Rr267899	enhancer
rs32233985	12	70116420	MGI:105108	Nin	SNP	A/G		G	Intron			Rr267899	enhancer
rs32233988	12	70116542	MGI:105108	Nin	SNP	C/G		G	Intron			Rr267899	enhancer
rs32233991	12	70116569	MGI:105108	Nin	SNP	A/G		A	Intron			Rr267899	enhancer
rs32234774	12	70116594	MGI:105108	Nin	SNP	A/G		G	Intron			Rr267899	enhancer
rs32234777	12	70116618	MGI:105108	Nin	SNP	C/T		T	Intron			Rr267899	enhancer
rs32234780	12	70116733	MGI:105108	Nin	SNP	A/G		A	Intron			Rr267899	enhancer
rs32234783	12	70117021	MGI:105108	Nin	SNP	A/G		G	Intron			Rr267899	enhancer
rs32235626	12	70117271	MGI:105108	Nin	SNP	A/G		G	Intron			Rr267899	enhancer
rs32235629	12	70117447	MGI:105108	Nin	SNP	A/C		C	Intron			Rr267899	enhancer
rs32235632	12	70117581	MGI:105108	Nin	SNP	C/T		C	Intron			Rr267899	enhancer
rs32236315	12	70117621	MGI:105108	Nin	SNP	A/G		A	Intron			Rr267899	enhancer
rs32236318	12	70117644	MGI:105108	Nin	SNP	C/T		T	Intron			Rr267899	enhancer
rs32236321	12	70117905	MGI:105108	Nin	SNP	C/T		C	Intron			Rr267899	enhancer
rs32236323	12	70118040	MGI:105108	Nin	SNP	C/G		C	Intron			Rr267899	enhancer
rs32237076	12	70118073	MGI:105108	Nin	SNP	A/G		G	Intron			Rr267899	enhancer
rs32237079	12	70118216	MGI:105108	Nin	SNP	A/G		G	Intron			Rr267899	enhancer
rs32237082	12	70118935	MGI:105108	Nin	SNP	A/G		A	Intron
rs32237545	12	70119163	MGI:105108	Nin	SNP	A/G		A	Intron
rs32237547	12	70119299	MGI:105108	Nin	SNP	C/G		C	Intron
rs32237550	12	70119551	MGI:105108	Nin	SNP	C/T		C	Intron
rs29142792	12	70119698	MGI:105108	Nin	SNP	C/T	T	C	Intron
rs32230528	12	70120067	MGI:105108	Nin	SNP	A/G		G	Intron
rs32230530	12	70120098	MGI:105108	Nin	SNP	A/C		A	Intron
rs32230533	12	70120328	MGI:105108	Nin	SNP	C/T		C	Intron
rs32231476	12	70120369	MGI:105108	Nin	SNP	A/G		G	Intron
rs32231479	12	70120510	MGI:105108	Nin	SNP	C/T		T	Intron
rs32231482	12	70120631	MGI:105108	Nin	SNP	C/T		T	Intron			Rr267900	enhancer
rs32232295	12	70120720	MGI:105108	Nin	SNP	C/T		C	Intron			Rr267900	enhancer
rs32232298	12	70120790	MGI:105108	Nin	SNP	C/T		C	Intron			Rr267900	enhancer
rs32232301	12	70120804	MGI:105108	Nin	SNP	A/C		A	Intron
rs32232714	12	70121027	MGI:105108	Nin	SNP	C/T		C	Intron
rs32232717	12	70121561	MGI:105108	Nin	SNP	C/T		C	Intron
rs32232720	12	70121663	MGI:105108	Nin	SNP	C/T		T	Intron
rs32232723	12	70122156	MGI:105108	Nin	SNP	A/C		C	Intron
rs32233456	12	70122168	MGI:105108	Nin	SNP	A/G		A	Intron
rs32233459	12	70122432	MGI:105108	Nin	SNP	C/G		C	Intron
rs32233462	12	70122492	MGI:105108	Nin	SNP	A/C		A	Intron
rs32234275	12	70122541	MGI:105108	Nin	SNP	G/T		G	Intron
rs32234278	12	70122578	MGI:105108	Nin	SNP	C/T		T	Intron
rs32234281	12	70122607	MGI:105108	Nin	SNP	A/C		A	Intron
rs32235084	12	70122688	MGI:105108	Nin	SNP	C/T		T	Intron
rs32235087	12	70122718	MGI:105108	Nin	SNP	C/T		T	Intron
rs29154902	12	70122752	MGI:105108	Nin	SNP	A/G		A	Intron
rs32235091	12	70122802	MGI:105108	Nin	SNP	A/G		A	Intron
rs52332403	12	70123365	MGI:105108	Nin	SNP	G		G	Intron
rs32236004	12	70123613	MGI:105108	Nin	SNP	C/T		C	Intron
rs32236007	12	70123706	MGI:105108	Nin	SNP	G/T		G	Intron
rs32236010	12	70124068	MGI:105108	Nin	SNP	A/G		G	Intron
rs32236013	12	70124241	MGI:105108	Nin	SNP	C/T		T	Intron
rs32236786	12	70124752	MGI:105108	Nin	SNP	A/G		A	Intron
rs32236789	12	70124861	MGI:105108	Nin	SNP	C/T		C	Intron
rs32236792	12	70124880	MGI:105108	Nin	SNP	C/T		C	Intron
rs32237515	12	70124946	MGI:105108	Nin	SNP	A/C		C	Exon 5	Synonymous Variant
rs32237518	12	70125483	MGI:105108	Nin	SNP	C/T		T	Intron			Rr269619	transcription factor binding site
rs32230735	12	70125727	MGI:105108	Nin	SNP	A/G		G	Intron			Rr269619	transcription factor binding site
rs51324817	12	70125788	MGI:105108	Nin	SNP	G		G	Intron			Rr269619	transcription factor binding site
rs32230738	12	70125795	MGI:105108	Nin	SNP	A/C		A	Intron			Rr269619	transcription factor binding site
rs32230741	12	70125810	MGI:105108	Nin	SNP	A/C		A	Intron			Rr269619	transcription factor binding site
rs29175814	12	70125918	MGI:105108	Nin	SNP	A/G	A	G	Intron
rs32231694	12	70125951	MGI:105108	Nin	SNP	A/G		G	Intron
rs32231696	12	70126200	MGI:105108	Nin	SNP	A/C		C	Intron
rs32231699	12	70126402	MGI:105108	Nin	SNP	C/T		T	Intron
rs32232375	12	70126562	MGI:105108	Nin	SNP	A/G		A	Intron
rs32232378	12	70126629	MGI:105108	Nin	SNP	C/T		C	Intron
rs32232381	12	70126869	MGI:105108	Nin	SNP	A/G		G	Intron
rs32232974	12	70126919	MGI:105108	Nin	SNP	C/T		T	Intron
rs32232977	12	70126929	MGI:105108	Nin	SNP	A/G		G	Intron
rs32232979	12	70127040	MGI:105108	Nin	SNP	G/T		G	Intron
rs32232982	12	70127088	MGI:105108	Nin	SNP	C/T		T	Intron
rs32233775	12	70127223	MGI:105108	Nin	SNP	A/G		G	Intron
rs32233778	12	70127302	MGI:105108	Nin	SNP	A/T		T	Intron
rs32233781	12	70127310	MGI:105108	Nin	SNP	C/T		T	Intron
rs29136189	12	70127448	MGI:105108	Nin	SNP	C/T		T	Intron
rs32234646	12	70127755	MGI:105108	Nin	SNP	C/T		C	Intron
rs32234649	12	70127829	MGI:105108	Nin	SNP	A/G		A	Intron
rs32234652	12	70127915	MGI:105108	Nin	SNP	A/G		G	Intron
rs32235475	12	70128006	MGI:105108	Nin	SNP	A/G		G	Intron
rs32235478	12	70128096	MGI:105108	Nin	SNP	A/G		A	Intron
rs32235481	12	70128392	MGI:105108	Nin	SNP	A/G		G	Intron
rs32236214	12	70128586	MGI:105108	Nin	SNP	C/T		T	Intron
rs32236217	12	70128633	MGI:105108	Nin	SNP	A/T		A	Intron
rs107828221	12	70128875	MGI:105108	Nin	SNP	A/G		G	Intron
rs108150925	12	70128885	MGI:105108	Nin	SNP	A/G		A	Intron
rs107842169	12	70128903	MGI:105108	Nin	SNP	A/G		G	Intron
rs32236220	12	70129207	MGI:105108	Nin	SNP	A/G		G	Intron
rs32236223	12	70129288	MGI:105108	Nin	SNP	A/G		G	Intron			Rr269620	transcription factor binding site
rs32236956	12	70129317	MGI:105108	Nin	SNP	C/T		T	Intron			Rr269620	transcription factor binding site
rs32236959	12	70129348	MGI:105108	Nin	SNP	C/G		C	Intron			Rr269620	transcription factor binding site
rs32236962	12	70129428	MGI:105108	Nin	SNP	A/G		A	Intron			Rr269620	transcription factor binding site
rs32237605	12	70129569	MGI:105108	Nin	SNP	C/T		C	Intron			Rr269620	transcription factor binding site
rs32230964	12	70129622	MGI:105108	Nin	SNP	C/T		C	Intron			Rr269620	transcription factor binding site
rs32230967	12	70129635	MGI:105108	Nin	SNP	A/T		A	Intron			Rr269620	transcription factor binding site
rs32231794	12	70129752	MGI:105108	Nin	SNP	C/T		T	Intron
rs29128188	12	70129868	MGI:105108	Nin	SNP	C/T	T	C	Intron
rs29178420	12	70129895	MGI:105108	Nin	SNP	A/G	G	A	Intron
rs29223642	12	70129937	MGI:105108	Nin	SNP	A/G	A	G	Intron
rs29168404	12	70130015	MGI:105108	Nin	SNP	A/G	G	A	Intron
rs32231802	12	70130110	MGI:105108	Nin	SNP	A/G	G	A	Intron
rs32233055	12	70130212	MGI:105108	Nin	SNP	A/G		A	Intron
rs29131324	12	70130233	MGI:105108	Nin	SNP	A/G	A	G	Intron
rs29216865	12	70130411	MGI:105108	Nin	SNP	A/C		A	Intron
rs29123441	12	70130468	MGI:105108	Nin	SNP	C/G	G	C	Intron
rs29153965	12	70130471	MGI:105108	Nin	SNP	C/T	C	T	Intron
rs29142411	12	70130474	MGI:105108	Nin	SNP	A/G	A	G	Intron
rs32233935	12	70130586	MGI:105108	Nin	SNP	C/T		C	Intron
rs29217076	12	70130643	MGI:105108	Nin	SNP	A/T	A	T	Intron			Rr257116	CTCF Binding Site
rs46646229	12	70130820	MGI:105108	Nin	SNP	C/T		T	Intron
rs29123835	12	70130918	MGI:105108	Nin	SNP	C/G	G	C	Intron
rs29146430	12	70131027	MGI:105108	Nin	SNP	A/G	G	A	Intron
rs29206772	12	70131291	MGI:105108	Nin	SNP	C/T	C	T	Intron
rs29178123	12	70131396	MGI:105108	Nin	SNP	C/T	C	T	Intron
rs29189412	12	70131397	MGI:105108	Nin	SNP	C/T	C	T	Intron
rs32234934	12	70131531	MGI:105108	Nin	SNP	C/T		C	Intron			Rr261066	enhancer
rs32234937	12	70131552	MGI:105108	Nin	SNP	A/G		G	Intron			Rr261066	enhancer
rs32234940	12	70132128	MGI:89359	D12Mit114	SNP	A/C		A	Intron
rs32234940	12	70132128	MGI:105108	Nin	SNP	A/C		A	Intron			Rr261067	enhancer
rs32234943	12	70132191	MGI:105108	Nin	SNP	A/T		T	Intron			Rr261067	enhancer
rs32235736	12	70132249	MGI:105108	Nin	SNP	A/G		A	Intron			Rr261067	enhancer
rs32235739	12	70132335	MGI:105108	Nin	SNP	G/T		T	Intron			Rr261067	enhancer
rs32235742	12	70132348	MGI:105108	Nin	SNP	A/G		A	Intron			Rr261067	enhancer
rs32236435	12	70132427	MGI:105108	Nin	SNP	C/T		C	Intron			Rr261067	enhancer
rs32236438	12	70132444	MGI:105108	Nin	SNP	A/G		G	Intron			Rr261067	enhancer
rs32236441	12	70132504	MGI:105108	Nin	SNP	A/G		A	Intron			Rr261067	enhancer
rs32237034	12	70132652	MGI:105108	Nin	SNP	C/T		C	Intron			Rr261067	enhancer
rs32237037	12	70132680	MGI:105108	Nin	SNP	C/T		T	Intron			Rr261067	enhancer
rs32237040	12	70132707	MGI:105108	Nin	SNP	C/G		G	Intron			Rr261067	enhancer
rs29211366	12	70132794	MGI:105108	Nin	SNP	A/G		G	Intron			Rr261067	enhancer
rs32237835	12	70133009	MGI:105108	Nin	SNP	A/G		A	Intron			Rr261067	enhancer
rs32237838	12	70133032	MGI:105108	Nin	SNP	C/T		T	Intron			Rr261067	enhancer
rs32237841	12	70133043	MGI:105108	Nin	SNP	C/T		C	Intron			Rr261067	enhancer
rs32238534	12	70133100	MGI:105108	Nin	SNP	A/T		A	Intron			Rr261067	enhancer
rs32231026	12	70133115	MGI:105108	Nin	SNP	C/T		T	Intron			Rr261067	enhancer
rs32231029	12	70133273	MGI:105108	Nin	SNP	C/T		C	Intron			Rr261067	enhancer
rs46260668	12	70133310	MGI:105108	Nin	SNP	A		A	Intron			Rr261067	enhancer
rs46471466	12	70133386	MGI:105108	Nin	SNP	T		T	Intron			Rr261067	enhancer
rs50915686	12	70133388	MGI:105108	Nin	SNP	A/G		G	Intron			Rr261067	enhancer
rs46348627	12	70133397	MGI:105108	Nin	SNP	G/T		T	Intron			Rr261067	enhancer
rs47282766	12	70133398	MGI:105108	Nin	SNP	T		T	Intron			Rr261067	enhancer
rs32231032	12	70133628	MGI:105108	Nin	SNP	C/G		G	Intron			Rr261067	enhancer
rs32231985	12	70133728	MGI:105108	Nin	SNP	C/G		C	Intron			Rr261067	enhancer
rs29214274	12	70133920	MGI:105108	Nin	SNP	C/T	T	C	Intron
rs32231988	12	70134005	MGI:105108	Nin	SNP	A/G		A	Intron
rs32231991	12	70134073	MGI:105108	Nin	SNP	C/T		C	Intron
rs32231993	12	70134175	MGI:105108	Nin	SNP	A/G		A	Intron
rs29147978	12	70134201	MGI:105108	Nin	SNP	C/T	C	T	Intron
rs29203703	12	70134348	MGI:105108	Nin	SNP	C/T	C	T	Intron
rs29193903	12	70134480	MGI:105108	Nin	SNP	C/G	C	G	Intron
rs32232858	12	70134528	MGI:105108	Nin	SNP	A/C		C	Intron
rs32232861	12	70134549	MGI:105108	Nin	SNP	A/G		A	Intron
rs32233614	12	70134564	MGI:105108	Nin	SNP	A/G		A	Intron
rs32233617	12	70134668	MGI:105108	Nin	SNP	A/C		C	Intron
rs32233620	12	70134713	MGI:105108	Nin	SNP	C/T		C	Intron
rs32233623	12	70134718	MGI:105108	Nin	SNP	A/G		A	Intron
rs32234436	12	70134780	MGI:105108	Nin	SNP	A/C		C	Intron
rs32234439	12	70134802	MGI:105108	Nin	SNP	C/T		C	Intron
rs32234442	12	70135015	MGI:105108	Nin	SNP	G/T		G	Intron			Rr269621	transcription factor binding site
rs32235265	12	70135038	MGI:105108	Nin	SNP	A/G		G	Intron			Rr269621	transcription factor binding site
rs32235268	12	70135129	MGI:105108	Nin	SNP	A/G		G	Intron			Rr269621	transcription factor binding site
rs32235271	12	70135189	MGI:105108	Nin	SNP	A/G		A	Intron			Rr269621	transcription factor binding site
rs32236074	12	70135525	MGI:105108	Nin	SNP	C/T		T	Intron			Rr269621	transcription factor binding site
rs32236077	12	70135629	MGI:105108	Nin	SNP	C/T		C	Intron
rs32236080	12	70136300	MGI:105108	Nin	SNP	A/T		A	Intron
rs32236083	12	70136453	MGI:105108	Nin	SNP	C/T		C	Intron
rs32236736	12	70136585	MGI:105108	Nin	SNP	A/T		T	Intron
rs32236739	12	70136600	MGI:105108	Nin	SNP	C/T		C	Intron
rs32236742	12	70136769	MGI:105108	Nin	SNP	A/G		A	Intron
rs32237385	12	70137510	MGI:105108	Nin	SNP	G/T		G	Intron
rs32237388	12	70137582	MGI:105108	Nin	SNP	C/G		C	Intron
rs32237391	12	70137624	MGI:105108	Nin	SNP	C/T		T	Intron
rs32237814	12	70137666	MGI:105108	Nin	SNP	C/T		T	Intron
rs32237816	12	70137717	MGI:105108	Nin	SNP	A/T		T	Intron
rs32237819	12	70137795	MGI:105108	Nin	SNP	A/T		A	Intron
rs32230935	12	70137882	MGI:105108	Nin	SNP	C/T		T	Intron
rs29130902	12	70138936	MGI:105108	Nin	SNP	C/T	C	T	Intron			Rr257117	CTCF Binding Site
rs32230940	12	70139171	MGI:105108	Nin	SNP	A/G		G	Intron
rs32230943	12	70139466	MGI:105108	Nin	SNP	A/G		G	Intron
rs32231886	12	70139585	MGI:105108	Nin	SNP	C/T		C	Intron
rs32231889	12	70139640	MGI:105108	Nin	SNP	G/T		T	Intron
rs32231892	12	70139741	MGI:105108	Nin	SNP	C/T		T	Intron
rs32232505	12	70140123	MGI:105108	Nin	SNP	C/T		T	Intron
rs32232508	12	70140135	MGI:105108	Nin	SNP	C/T		C	Intron
rs32232511	12	70140375	MGI:105108	Nin	SNP	C/T		C	Intron
rs32233324	12	70140696	MGI:105108	Nin	SNP	G/T		T	Intron
rs32233327	12	70140741	MGI:105108	Nin	SNP	G/T		G	Intron
rs32233330	12	70141190	MGI:105108	Nin	SNP	A/G		G	Intron
rs32233333	12	70141289	MGI:105108	Nin	SNP	A/G		G	Intron
rs32234256	12	70141622	MGI:105108	Nin	SNP	A/G		A	Intron
rs32234259	12	70141653	MGI:105108	Nin	SNP	A/T		A	Intron
rs32234262	12	70141714	MGI:105108	Nin	SNP	C/T		T	Intron
rs32235125	12	70141739	MGI:105108	Nin	SNP	C/G		G	Intron
rs32235128	12	70142331	MGI:105108	Nin	SNP	A/G		G	Intron			Rr267901	enhancer
rs32235131	12	70142487	MGI:105108	Nin	SNP	C/T		T	Intron			Rr267901	enhancer
rs32235934	12	70142511	MGI:105108	Nin	SNP	A/C		C	Intron			Rr267901	enhancer
rs32235937	12	70142513	MGI:105108	Nin	SNP	C/T		T	Intron			Rr267901	enhancer
rs32235940	12	70142535	MGI:105108	Nin	SNP	A/G		A	Intron			Rr267901	enhancer
rs32235943	12	70142713	MGI:105108	Nin	SNP	A/C		C	Intron			Rr267901	enhancer
rs32236876	12	70142782	MGI:105108	Nin	SNP	A/G		A	Intron			Rr267901	enhancer
rs32236879	12	70142892	MGI:105108	Nin	SNP	C/T		C	Intron			Rr267901	enhancer
rs32236882	12	70143025	MGI:105108	Nin	SNP	A/C		A	Intron			Rr267901	enhancer
rs32237615	12	70143079	MGI:105108	Nin	SNP	G/T		T	Intron			Rr267901	enhancer
rs32237618	12	70143275	MGI:105108	Nin	SNP	C/T		T	Intron			Rr267901	enhancer
rs32237621	12	70143476	MGI:105108	Nin	SNP	C/T		C	Intron			Rr267901	enhancer
rs32238404	12	70143485	MGI:105108	Nin	SNP	C/T		C	Intron			Rr267901	enhancer
rs32238407	12	70143524	MGI:105108	Nin	SNP	A/G		A	Intron			Rr267901	enhancer
rs32238410	12	70143581	MGI:105108	Nin	SNP	A/G		A	Intron			Rr267901	enhancer
rs32233654	12	70143946	MGI:105108	Nin	SNP	C/T		T	Intron			Rr267901	enhancer
rs32233657	12	70144403	MGI:105108	Nin	SNP	A/G		A	Intron			Rr267902	enhancer
rs32233660	12	70144505	MGI:105108	Nin	SNP	G/T		T	Intron			Rr267902	enhancer
rs32233663	12	70144516	MGI:105108	Nin	SNP	A/T		A	Intron			Rr267902	enhancer
rs32234536	12	70144967	MGI:105108	Nin	SNP	C/G		G	Intron			Rr267902	enhancer
rs32234539	12	70145017	MGI:105108	Nin	SNP	C/T		C	Intron			Rr267902	enhancer
rs32234542	12	70145437	MGI:105108	Nin	SNP	A/G		G	Intron
rs32235435	12	70145484	MGI:105108	Nin	SNP	A/C		A	Intron
rs32235438	12	70145526	MGI:105108	Nin	SNP	G/T		T	Intron
rs32235441	12	70145619	MGI:105108	Nin	SNP	C/T		T	Intron
rs32236244	12	70145960	MGI:105108	Nin	SNP	C/T		C	Intron
rs32236247	12	70145982	MGI:105108	Nin	SNP	A/G		A	Intron
rs32236250	12	70146181	MGI:105108	Nin	SNP	C/T		T	Intron
rs32236253	12	70146547	MGI:105108	Nin	SNP	A/G		A	Intron
rs32237096	12	70146553	MGI:105108	Nin	SNP	A/T		T	Intron
rs32237099	12	70146633	MGI:105108	Nin	SNP	A/G		G	Intron
rs32237102	12	70147231	MGI:105108	Nin	SNP	A/C		A	Intron
rs32237745	12	70147741	MGI:105108	Nin	SNP	A/G		G	Intron
rs32237748	12	70147890	MGI:105108	Nin	SNP	A/G		G	Intron
rs6363314	12	70148141	MGI:105108	Nin	SNP	A/G	G		Intron
rs6363324	12	70148143	MGI:105108	Nin	SNP	A/G	A	A	Intron
rs6363371	12	70148177	MGI:105108	Nin	SNP	G/T	G	G	Intron
rs32238675	12	70148272	MGI:105108	Nin	SNP	C/T		C	Intron
rs32238678	12	70148421	MGI:105108	Nin	SNP	C/T		T	Intron
rs32238681	12	70148496	MGI:105108	Nin	SNP	C/T		C	Intron
rs32239444	12	70148508	MGI:105108	Nin	SNP	A/G		G	Intron
rs32239447	12	70148529	MGI:105108	Nin	SNP	A/G		G	Intron
rs32239450	12	70148623	MGI:105108	Nin	SNP	C/T		T	Intron
rs32239453	12	70149234	MGI:105108	Nin	SNP	C/T		T	Intron
rs32240346	12	70149826	MGI:105108	Nin	SNP	C/T		C	Intron
rs32240349	12	70149841	MGI:105108	Nin	SNP	A/G		G	Intron
rs32240352	12	70149889	MGI:105108	Nin	SNP	C/T		C	Intron
rs32241165	12	70150090	MGI:105108	Nin	SNP	A/G		A	Intron
rs32241168	12	70150277	MGI:105108	Nin	SNP	C/G		C	Intron
rs32241171	12	70150397	MGI:105108	Nin	SNP	C/T		C	Intron
rs32232846	12	70150510	MGI:105108	Nin	SNP	C/T		T	Intron
rs32232848	12	70151286	MGI:105108	Nin	SNP	A/G		G	Intron
rs32232851	12	70151914	MGI:105108	Nin	SNP	A/G		A	Intron
rs32233664	12	70152169	MGI:105108	Nin	SNP	C/T		T	Intron
rs29196632	12	70152331	MGI:105108	Nin	SNP	A/T	T	A	Intron
rs32233667	12	70152808	MGI:105108	Nin	SNP	G/T		G	Intron
rs32233670	12	70153098	MGI:105108	Nin	SNP	C/T		T	Intron
rs32233673	12	70153241	MGI:105108	Nin	SNP	A/G		G	Intron
rs29162570	12	70153258	MGI:105108	Nin	SNP	G/T	T	G	Intron
rs6343533	12	70153275	MGI:105108	Nin	SNP	A/C	A	A	Intron
rs6343582	12	70153309	MGI:105108	Nin	SNP	C/T	T		Intron
rs6343615	12	70153337	MGI:105108	Nin	SNP	C/T	T	C	Intron
rs32234552	12	70153428	MGI:105108	Nin	SNP	A/G		G	Intron
rs6357027	12	70153494	MGI:105108	Nin	SNP	G/T	G		Intron
rs32235545	12	70153495	MGI:105108	Nin	SNP	C/T		C	Intron
rs6357092	12	70153536	MGI:105108	Nin	SNP	A/G	A		Intron
rs51756031	12	70153574	MGI:105108	Nin	SNP	A/T		T	Intron
rs6357515	12	70153589	MGI:105108	Nin	SNP	A/C	C	C	Intron
rs32235550	12	70153596	MGI:105108	Nin	SNP	C/T		T	Intron
rs32235553	12	70153661	MGI:105108	Nin	SNP	C/G		G	Intron
rs6358519	12	70153759	MGI:105108	Nin	SNP	G/T	G		Intron
rs29144687	12	70153826	MGI:105108	Nin	SNP	A/G	G	A	Intron
rs29126744	12	70154062	MGI:105108	Nin	SNP	C/G	G	C	Intron
rs29126744	12	70154062	MGI:3641988	Gm9997	SNP	C/G	G	C	Intron
rs32236408	12	70154171	MGI:105108	Nin	SNP	G/T		T	Intron
rs32236408	12	70154171	MGI:3641988	Gm9997	SNP	G/T		T	Intron
rs32236411	12	70154398	MGI:105108	Nin	SNP	C/T		C	Intron
rs32236411	12	70154398	MGI:3641988	Gm9997	SNP	C/T		C	Intron
rs32237104	12	70154554	MGI:105108	Nin	SNP	C/T		C	Intron
rs32237104	12	70154554	MGI:3641988	Gm9997	SNP	C/T		C	Intron
rs32237107	12	70154701	MGI:105108	Nin	SNP	A/G		A	Intron
rs32237107	12	70154701	MGI:3641988	Gm9997	SNP	A/G		A	Intron
rs50495208	12	70155318	MGI:105108	Nin	SNP	C/G		C	Intron
rs50495208	12	70155318	MGI:3641988	Gm9997	SNP	C/G		C	Intron
rs52007396	12	70155388	MGI:105108	Nin	SNP	C/T		T	Intron
rs52007396	12	70155388	MGI:3641988	Gm9997	SNP	C/T		T	Intron
rs47245570	12	70155393	MGI:105108	Nin	SNP	A/G		G	Intron
rs47245570	12	70155393	MGI:3641988	Gm9997	SNP	A/G		G	Intron
rs48222427	12	70155457	MGI:105108	Nin	SNP	A/C		A	Intron
rs48222427	12	70155457	MGI:3641988	Gm9997	SNP	A/C		A	Intron
rs47294688	12	70155591	MGI:105108	Nin	SNP	A/G		A	Intron
rs47294688	12	70155591	MGI:3641988	Gm9997	SNP	A/G		A	Intron
rs50424724	12	70155611	MGI:105108	Nin	SNP	A/G		A	Intron
rs50424724	12	70155611	MGI:3641988	Gm9997	SNP	A/G		A	Intron
rs48681992	12	70155642	MGI:105108	Nin	SNP	A/G		A	Intron
rs48681992	12	70155642	MGI:3641988	Gm9997	SNP	A/G		A	Intron
rs51019484	12	70155646	MGI:105108	Nin	SNP	A/G		A	Intron
rs51019484	12	70155646	MGI:3641988	Gm9997	SNP	A/G		A	Intron
rs48064967	12	70155665	MGI:105108	Nin	SNP	G/T		G	Intron
rs48064967	12	70155665	MGI:3641988	Gm9997	SNP	G/T		G	Intron
rs51616555	12	70156209	MGI:105108	Nin	SNP	A/C		C	Intron
rs51616555	12	70156209	MGI:3641988	Gm9997	SNP	A/C		C	Intron
rs46059296	12	70156219	MGI:105108	Nin	SNP	A/G		A	Intron
rs46059296	12	70156219	MGI:3641988	Gm9997	SNP	A/G		A	Intron
rs29155435	12	70156263	MGI:105108	Nin	SNP	A/C	C	A	Intron
rs29155435	12	70156263	MGI:3641988	Gm9997	SNP	A/C	C	A	Intron
rs29190166	12	70156270	MGI:105108	Nin	SNP	A/G	G	A	Intron
rs29190166	12	70156270	MGI:3641988	Gm9997	SNP	A/G	G	A	Intron
rs29222681	12	70156402	MGI:105108	Nin	SNP	C/T	C	T	Intron
rs29222681	12	70156402	MGI:3641988	Gm9997	SNP	C/T	C	T	Intron
rs29222681	12	70156402	MGI:7153740	Rr265518	SNP	C/T	C	T	Intron
rs33845259	12	70156582	MGI:105108	Nin	SNP	C/G	G	C	Intron
rs33845259	12	70156582	MGI:3641988	Gm9997	SNP	C/G	G	C	Intron
rs33845259	12	70156582	MGI:7153740	Rr265518	SNP	C/G	G	C	Intron
rs29211805	12	70156659	MGI:105108	Nin	SNP	C/T	C	T	Intron
rs29211805	12	70156659	MGI:3641988	Gm9997	SNP	C/T	C	T	Intron
rs29211805	12	70156659	MGI:7153740	Rr265518	SNP	C/T	C	T	Intron
rs29163917	12	70156713	MGI:105108	Nin	SNP	A/G	G	A	Intron
rs29163917	12	70156713	MGI:3641988	Gm9997	SNP	A/G	G	A	Intron
rs29163917	12	70156713	MGI:7153740	Rr265518	SNP	A/G	G	A	Intron
rs29198879	12	70157544	MGI:105108	Nin	SNP	C/G	G	C	Intron
rs29198879	12	70157544	MGI:3641988	Gm9997	SNP	C/G	G	C	Intron
rs29198879	12	70157544	MGI:7153740	Rr265518	SNP	C/G	G	C	Intron
rs29163328	12	70157612	MGI:105108	Nin	SNP	G/T		G	Intron
rs29163328	12	70157612	MGI:3641988	Gm9997	SNP	G/T		G	Intron
rs29163328	12	70157612	MGI:5669808	Cpgi4706	SNP	G/T		G	Intron
rs29163328	12	70157612	MGI:7153740	Rr265518	SNP	G/T		G	Intron
rs49463798	12	70158313	MGI:105108	Nin	SNP	C/T		T	Intron
rs49463798	12	70158313	MGI:3641988	Gm9997	SNP	C/T		T	Intron
rs49463798	12	70158313	MGI:5669808	Cpgi4706	SNP	C/T		T	Intron
rs49463798	12	70158313	MGI:7153740	Rr265518	SNP	C/T		T	Intron
rs29156851	12	70158499	MGI:105108	Nin	SNP	A/C		C	Intron
rs29156851	12	70158499	MGI:3641988	Gm9997	SNP	A/C		C	Intron
rs29156851	12	70158499	MGI:5669808	Cpgi4706	SNP	A/C		C	Intron
rs29156851	12	70158499	MGI:7153740	Rr265518	SNP	A/C		C	Intron
rs29150319	12	70158505	MGI:105108	Nin	SNP	C/G		C	Intron
rs29150319	12	70158505	MGI:3641988	Gm9997	SNP	C/G		C	Intron
rs29150319	12	70158505	MGI:5669808	Cpgi4706	SNP	C/G		C	Intron
rs29150319	12	70158505	MGI:7153740	Rr265518	SNP	C/G		C	Intron
rs29177228	12	70159620	MGI:105108	Nin	SNP	C/T	C	T	Intron
rs29177228	12	70159620	MGI:3641988	Gm9997	SNP	C/T	C	T	Intron
rs29214858	12	70159852	MGI:105108	Nin	SNP	A/G	A	G	Intron
rs29214858	12	70159852	MGI:3641988	Gm9997	SNP	A/G	A	G	Intron
rs29157835	12	70159961	MGI:105108	Nin	SNP	A/G	A	G	Intron
rs29157835	12	70159961	MGI:3641988	Gm9997	SNP	A/G	A	G	Intron
